# Supplementary material for: Impact of Weather on Pedestrians’ Slip Risk
Source: Int J Environ Res Public Health. 2022 Mar 4;19(5):3007. doi: 10.3390/ijerph19053007 (PMC8910018; doi:10.3390/ijerph19053007)
Supplement: Supplementary file 1 [file ijerph-19-03007-s001.zip]

Archive with 1 entries (1 files):
- ijerph-1600042-supplementary.pdf
